# Supplementary material for: Inadequate Intake of Choline and Essential Fatty Acids in Latin American Childbearing-Age Women as a Regional Pre-Conceptional Disadvantage: ELANS Results
Source: Nutrients. 2024 Sep 18;16(18):3150. doi: 10.3390/nu16183150 (PMC11434761; doi:10.3390/nu16183150)
Supplement: Supplementary file 1 [file nutrients-16-03150-s001.zip]

Archive with 1 entries (1 files):
- nutrients-3165251-supplementary.pdf
